# Supplementary material for: Predictors of clinically meaningful bone mineral density gains with romosozumab: An explainable machine leaning analysis of a real-world cohort
Source: Bone Rep. 2025 Nov 26;27:101890. doi: 10.1016/j.bonr.2025.101890 (PMC12704072; doi:10.1016/j.bonr.2025.101890)
Supplement: Supplementary material 1 — descriptive.xlsx. A comprehensive overview of both continuous and categorical data. [file mmc1.xlsx]

## Sheet: Table 1 (Observed)
Variable	N valid	Missing n (%)	Summary
Age (years)	58	0 (0.0%)	71.74 (10.31)
BMI (kg/m²)	58	0 (0.0%)	26.11 (4.82)
Age at menopause (years)	57	1 (1.7%)	48.00 [45.00, 51.00]
Baseline cardiovascular risk	45	13 (22.4%)	2.00 [1.00, 5.00]
Days on romosozumab	58	0 (0.0%)	365.00 [364.00, 369.75]
Lumbar spine BMD T-score (baseline)	56	2 (3.4%)	-3.20 [-3.80, -2.48]
Lumbar spine BMD (g/cm²) baseline	56	2 (3.4%)	0.74 [0.67, 0.85]
Femoral neck BMD T-score (baseline)	57	1 (1.7%)	-2.61 (0.91)
Femoral neck BMD (g/cm²) baseline	57	1 (1.7%)	0.60 (0.13)
Total hip BMD T-score (baseline)	58	0 (0.0%)	-2.55 (0.94)
Total hip BMD (g/cm²) baseline	58	0 (0.0%)	0.66 (0.13)
FRAX hip risk (baseline, %)	48	10 (17.2%)	6.65 [3.00, 12.50]
Lumbar spine BMD T-score (12m)	42	16 (27.6%)	-2.30 [-3.18, -1.42]
Lumbar spine BMD (g/cm²) 12m	42	16 (27.6%)	0.85 [0.77, 1.00]
Femoral neck BMD T-score (12m)	42	16 (27.6%)	-2.30 (0.83)
Femoral neck BMD (g/cm²) 12m	42	16 (27.6%)	0.66 (0.10)
Total hip BMD T-score (12m)	41	17 (29.3%)	-2.24 (0.94)
Total hip BMD (g/cm²) 12m	41	17 (29.3%)	0.71 (0.11)
FRAX hip risk (12m, %)	34	24 (41.4%)	7.35 (5.18)
Creatinine (baseline)	58	0 (0.0%)	0.70 [0.60, 0.87]
Corrected calcium (baseline)	58	0 (0.0%)	9.42 (0.44)
Phosphate (baseline)	55	3 (5.2%)	3.54 (0.66)
Alkaline phosphatase (baseline)	53	5 (8.6%)	73.00 [60.00, 93.00]
PTH (baseline)	58	0 (0.0%)	68.52 (33.23)
25-OH Vitamin D (baseline)	57	1 (1.7%)	35.73 (15.48)
P1NP (baseline)	15	43 (74.1%)	36.20 [24.50, 63.60]
CTX (baseline)	28	30 (51.7%)	0.29 [0.16, 0.60]
Creatinine (6m)	41	17 (29.3%)	0.76 (0.16)
Corrected calcium (6m)	41	17 (29.3%)	9.43 (0.36)
Phosphate (6m)	40	18 (31.0%)	3.52 (0.62)
Alkaline phosphatase (6m)	38	20 (34.5%)	87.00 [75.50, 108.00]
PTH (6m)	40	18 (31.0%)	63.30 [41.58, 88.85]
25-OH Vitamin D (6m)	40	18 (31.0%)	37.82 (11.79)
P1NP (6m)	26	32 (55.2%)	58.40 [45.80, 101.42]
CTX (6m)	33	25 (43.1%)	0.37 [0.16, 0.52]
Creatinine (12m)	43	15 (25.9%)	0.75 [0.66, 0.90]
Corrected calcium (12m)	42	16 (27.6%)	9.48 (0.48)
Phosphate (12m)	41	17 (29.3%)	3.30 [3.00, 3.70]
Alkaline phosphatase (12m)	41	17 (29.3%)	74.00 [68.00, 101.00]
PTH (12m)	41	17 (29.3%)	63.70 [48.00, 95.30]
25-OH Vitamin D (12m)	39	19 (32.8%)	35.68 (19.62)
P1NP (12m)	24	34 (58.6%)	37.75 [26.50, 61.12]
CTX (12m)	27	31 (53.4%)	0.29 [0.17, 0.64]
Surgical menopause	58	0 (0.0%)	0: 52 (89.7%); 1: 6 (10.3%)
Comorbidities	58	0 (0.0%)	1: 40 (69.0%); 0: 18 (31.0%)
Diabetes Mellitus	58	0 (0.0%)	0: 53 (91.4%); 1: 5 (8.6%)
Dyslipidemia	58	0 (0.0%)	0: 42 (72.4%); 1: 16 (27.6%)
Hypertension	58	0 (0.0%)	0: 30 (51.7%); 1: 28 (48.3%)
Smoker	58	0 (0.0%)	0: 54 (93.1%); 1: 4 (6.9%)
Digestive malabsorption	58	0 (0.0%)	0: 57 (98.3%); 1: 1 (1.7%)
Prior fractures	58	0 (0.0%)	1: 44 (75.9%); 0: 14 (24.1%)
Any previous osteoporosis treatment	58	0 (0.0%)	1: 55 (94.8%); 0: 3 (5.2%)
Immediate prior treatment	58	0 (0.0%)	1: 34 (58.6%); 2: 13 (22.4%); 3: 6 (10.3%); 0: 4 (6.9%); 4: 1 (1.7%)
Line of therapy	58	0 (0.0%)	2: 26 (44.8%); 3: 16 (27.6%); 4: 12 (20.7%); 1: 4 (6.9%)
NSAIDs	58	0 (0.0%)	1: 34 (58.6%); 0: 24 (41.4%)
Corticosteroids	58	0 (0.0%)	0: 48 (82.8%); 1: 10 (17.2%)
Antacids	58	0 (0.0%)	0: 37 (63.8%); 1: 21 (36.2%)
Thyroid disorder	58	0 (0.0%)	0: 51 (87.9%); 1: 7 (12.1%)
Antiepileptic drugs	58	0 (0.0%)	0: 55 (94.8%); 1: 3 (5.2%)

## Sheet: Numerical summary
Variable	N total	N valid	Missing n (%)	Mean	Minimum	25th Percentile	Median (50th Percentile)	75th Percentile	Maximum	Standard Deviation	Range	Interquartile Range
Age (years)	58	58	0 (0.0%)	71.74	34	66	73	78	92	10.31	58	12
BMI (kg/m²)	58	58	0 (0.0%)	26.11	18.79	22.32	24.85	29.05	37.3	4.82	18.51	6.73
Age at menopause (years)	58	57	1 (1.7%)	47.26	30	45	48	51	56	5.82	26	6
Baseline cardiovascular risk	58	45	13 (22.4%)	3.06	0	1	2	5	15	3.18	15	4
Days on romosozumab	58	58	0 (0.0%)	365.47	28	364	365	369.75	486	51.2	458	5.75
Lumbar spine BMD T-score (baseline)	58	56	2 (3.4%)	-2.97	-5.16	-3.8	-3.2	-2.48	0.8	1.37	5.96	1.32
Lumbar spine BMD (g/cm²) baseline	58	56	2 (3.4%)	0.78	0.51	0.67	0.74	0.85	1.32	0.18	0.8	0.18
Femoral neck BMD T-score (baseline)	58	57	1 (1.7%)	-2.61	-4.8	-3.1	-2.6	-1.9	-0.6	0.91	4.2	1.2
Femoral neck BMD (g/cm²) baseline	58	57	1 (1.7%)	0.6	0.3	0.52	0.61	0.67	0.85	0.13	0.55	0.15
Total hip BMD T-score (baseline)	58	58	0 (0.0%)	-2.55	-5.1	-3.19	-2.55	-1.8	-0.7	0.94	4.4	1.39
Total hip BMD (g/cm²) baseline	58	58	0 (0.0%)	0.66	0.32	0.56	0.67	0.74	1	0.13	0.67	0.18
FRAX hip risk (baseline, %)	58	48	10 (17.2%)	10.75	1.6	3	6.65	12.5	78	12.85	76.4	9.5
Lumbar spine BMD T-score (12m)	58	42	16 (27.6%)	-2.02	-4.4	-3.18	-2.3	-1.42	2.8	1.66	7.2	1.75
Lumbar spine BMD (g/cm²) 12m	58	42	16 (27.6%)	0.9	0.67	0.77	0.85	1	1.4	0.18	0.73	0.23
Femoral neck BMD T-score (12m)	58	42	16 (27.6%)	-2.3	-4	-2.88	-2.35	-1.7	-0.5	0.83	3.5	1.18
Femoral neck BMD (g/cm²) 12m	58	42	16 (27.6%)	0.66	0.47	0.59	0.65	0.74	0.87	0.1	0.4	0.15
Total hip BMD T-score (12m)	58	41	17 (29.3%)	-2.24	-4.2	-3	-2.2	-1.6	-0.4	0.94	3.8	1.4
Total hip BMD (g/cm²) 12m	58	41	17 (29.3%)	0.71	0.5	0.62	0.72	0.8	0.89	0.11	0.4	0.17
FRAX hip risk (12m, %)	58	34	24 (41.4%)	7.35	0.8	3.35	5.55	9.82	19	5.18	18.2	6.47
Creatinine (baseline)	58	58	0 (0.0%)	0.76	0.47	0.6	0.7	0.87	1.48	0.2	1.01	0.26
Corrected calcium (baseline)	58	58	0 (0.0%)	9.42	8.3	9.12	9.4	9.7	10.5	0.44	2.2	0.57
Phosphate (baseline)	58	55	3 (5.2%)	3.54	1.7	3.2	3.5	3.8	5	0.66	3.3	0.6
Alkaline phosphatase (baseline)	58	53	5 (8.6%)	82.38	37	60	73	93	223	35.12	186	33
PTH (baseline)	58	58	0 (0.0%)	68.52	30.3	40.17	60.15	91.15	153	33.23	122.7	50.98
25-OH Vitamin D (baseline)	58	57	1 (1.7%)	35.73	6	25	32	44.7	77.3	15.48	71.3	19.7
P1NP (baseline)	58	15	43 (74.1%)	46.2	0.17	24.5	36.2	63.6	102	29.96	101.83	39.1
CTX (baseline)	58	28	30 (51.7%)	0.4	0.04	0.16	0.29	0.6	1.2	0.33	1.16	0.43
Creatinine (6m)	58	41	17 (29.3%)	0.76	0.49	0.67	0.72	0.86	1.17	0.16	0.68	0.19
Corrected calcium (6m)	58	41	17 (29.3%)	9.43	8.7	9.1	9.4	9.7	10.3	0.36	1.6	0.6
Phosphate (6m)	58	40	18 (31.0%)	3.52	1.9	3.18	3.45	4	5	0.62	3.1	0.82
Alkaline phosphatase (6m)	58	38	20 (34.5%)	98.3	51	75.5	87	108	199	36.55	148	32.5
PTH (6m)	58	40	18 (31.0%)	74.19	26.2	41.58	63.3	88.85	202	45.09	175.8	47.27
25-OH Vitamin D (6m)	58	40	18 (31.0%)	37.82	7	31.5	38	43.6	75	11.79	68	12.1
P1NP (6m)	58	26	32 (55.2%)	79.02	11.1	45.8	58.4	101.42	310	63.84	298.9	55.62
CTX (6m)	58	33	25 (43.1%)	0.47	0.08	0.16	0.37	0.52	2.57	0.5	2.49	0.36
Creatinine (12m)	58	43	15 (25.9%)	0.79	0.54	0.66	0.75	0.9	1.34	0.19	0.8	0.24
Corrected calcium (12m)	58	42	16 (27.6%)	9.48	8.72	9.12	9.4	9.9	11.06	0.48	2.34	0.78
Phosphate (12m)	58	41	17 (29.3%)	3.38	1.9	3	3.3	3.7	6.8	0.8	4.9	0.7
Alkaline phosphatase (12m)	58	41	17 (29.3%)	87.76	38	68	74	101	176	31.45	138	33
PTH (12m)	58	41	17 (29.3%)	77.43	29	48	63.7	95.3	212	43.32	183	47.3
25-OH Vitamin D (12m)	58	39	19 (32.8%)	35.68	0	25.9	35.7	43	101	19.62	101	17.1
P1NP (12m)	58	24	34 (58.6%)	53.12	15.3	26.5	37.75	61.12	191	40.45	175.7	34.62
CTX (12m)	58	27	31 (53.4%)	0.67	0.1	0.17	0.29	0.64	3.75	0.96	3.65	0.47

## Sheet: Categorical summary
Variable	N total	N valid	Missing n	Missing %	Level	n	% of total	% of valid
Surgical menopause	58	58	0	0	No	52	89.7	89.7
Surgical menopause	58	58	0	0	Yes	6	10.3	10.3
Comorbidities	58	58	0	0	Yes	40	69	69
Comorbidities	58	58	0	0	No	18	31	31
Diabetes Mellitus	58	58	0	0	No	53	91.4	91.4
Diabetes Mellitus	58	58	0	0	Yes	5	8.6	8.6
Dyslipidemia	58	58	0	0	No	42	72.4	72.4
Dyslipidemia	58	58	0	0	Yes	16	27.6	27.6
Hypertension	58	58	0	0	No	30	51.7	51.7
Hypertension	58	58	0	0	Yes	28	48.3	48.3
Smoker	58	58	0	0	No	54	93.1	93.1
Smoker	58	58	0	0	Yes	4	6.9	6.9
Digestive malabsorption	58	58	0	0	No	57	98.3	98.3
Digestive malabsorption	58	58	0	0	Yes	1	1.7	1.7
Prior fractures	58	58	0	0	Yes	44	75.9	75.9
Prior fractures	58	58	0	0	No	14	24.1	24.1
Any previous osteoporosis treatment	58	58	0	0	Yes	55	94.8	94.8
Any previous osteoporosis treatment	58	58	0	0	No	3	5.2	5.2
Immediate prior treatment	58	58	0	0	1	34	58.6	58.6
Immediate prior treatment	58	58	0	0	2	13	22.4	22.4
Immediate prior treatment	58	58	0	0	3	6	10.3	10.3
Immediate prior treatment	58	58	0	0	0	4	6.9	6.9
Immediate prior treatment	58	58	0	0	4	1	1.7	1.7
Line of therapy	58	58	0	0	2	26	44.8	44.8
Line of therapy	58	58	0	0	3	16	27.6	27.6
Line of therapy	58	58	0	0	4	12	20.7	20.7
Line of therapy	58	58	0	0	1	4	6.9	6.9
NSAIDs	58	58	0	0	Yes	34	58.6	58.6
NSAIDs	58	58	0	0	No	24	41.4	41.4
Corticosteroids	58	58	0	0	No	48	82.8	82.8
Corticosteroids	58	58	0	0	Yes	10	17.2	17.2
Antacids	58	58	0	0	No	37	63.8	63.8
Antacids	58	58	0	0	Yes	21	36.2	36.2
Thyroid disorder	58	58	0	0	No	51	87.9	87.9
Thyroid disorder	58	58	0	0	Yes	7	12.1	12.1
Antiepileptic drugs	58	58	0	0	No	55	94.8	94.8
Antiepileptic drugs	58	58	0	0	Yes	3	5.2	5.2

## Sheet: Dictionary
Spanish	English label
Edad	Age (years)
IMC	BMI (kg/m²)
Edad de menopausia	Age at menopause (years)
Menopausia quirúrgica	Surgical menopause
Comorbilidades	Comorbidities
Fracturas previas	Prior fractures
Riesgo cardiovascular previo	Baseline cardiovascular risk
Número de días tratamiento	Days on romosozumab
DMO lumbar (Tscore) basal	Lumbar spine BMD T-score (baseline)
DMO lumbar (g/cm2) basal	Lumbar spine BMD (g/cm²) baseline
DMO cuello femoral (Tscore) basal	Femoral neck BMD T-score (baseline)
DMO cuello femoral (g/cm2) basal	Femoral neck BMD (g/cm²) baseline
DMO cadera total (Tscore) basal	Total hip BMD T-score (baseline)
DMO cadera total (g/cm2) basal	Total hip BMD (g/cm²) baseline
Índice FRAX de cadera basal	FRAX hip risk (baseline, %)
DMO lumbar (Tscore) al año de tto	Lumbar spine BMD T-score (12m)
DMO lumbar (g/cm2) al año de tto	Lumbar spine BMD (g/cm²) 12m
DMO cuello femoral (TSCore) al año de tto	Femoral neck BMD T-score (12m)
DMO cuello femoral (g/cm2) al año de tto	Femoral neck BMD (g/cm²) 12m
DMO cadera total (Tscore) al año de tto	Total hip BMD T-score (12m)
DMO cadera total (g/cm2) al año de tto	Total hip BMD (g/cm²) 12m
Índice FRAX de cadera al año de tto	FRAX hip risk (12m, %)
Tratamientos previos	Any previous osteoporosis treatment
Último tratamiento	Immediate prior treatment
Línea de Tratamiento	Line of therapy
Fármacos concomitantes	Concomitant medications
Creatinina basal	Creatinine (baseline)
Calcemia basal corregida	Corrected calcium (baseline)
Fósforo basal	Phosphate (baseline)
Fosfatasa Alcalina basal	Alkaline phosphatase (baseline)
PTH basal	PTH (baseline)
Vitamina D basal	25-OH Vitamin D (baseline)
P1NP basal	P1NP (baseline)
CTX basal	CTX (baseline)
Creatinina a los 6 meses	Creatinine (6m)
Calcemia corregida a los 6 meses	Corrected calcium (6m)
Fósforo a los 6 meses	Phosphate (6m)
Fosfatasa Alcalina a los 6 meses	Alkaline phosphatase (6m)
PTH a los 6 meses+BD1	PTH (6m)
Vitamina D a los 6 meses	25-OH Vitamin D (6m)
P1NP a los 6 meses (si realizada)	P1NP (6m)
CTX a los 6 meses (si realizada)	CTX (6m)
Creatinina a los 12 meses	Creatinine (12m)
Calcemia corregida a los 12 meses	Corrected calcium (12m)
Fósforo a los 12 meses	Phosphate (12m)
Fosfatasa Alcali a los 12 meses	Alkaline phosphatase (12m)
PTH a los 12 meses	PTH (12m)
Vitamina D a los 12 meses	25-OH Vitamin D (12m)
P1NP a los 12 meses	P1NP (12m)
CTX a los 12 meses	CTX (12m)
Fracturas con Romosozumab	On-treatment fractures
Efectos adversos que son de reumatología y que quiero que lo traduzcas AL INGLES para la tabla	Adverse events (rheumatology-relevant)

## Sheet: Notes
Notes
NOTES:
1) Table 1 uses observed (pre-imputation) data, reporting N valid and Missing n(%).
2) Numerical summary includes Mean, Min, P25, Median, P75, Max, SD, Range, and IQR.
3) Categorical variables: for each level, the sheet reports n, % of total, and % of valid; missing is also shown as n and % of total.
4) Variables appear first numerical, then categorical in the main sheet.
5) Labels translated to English for readership.
