# Supplementary material for: Predictors of clinically meaningful bone mineral density gains with romosozumab: An explainable machine leaning analysis of a real-world cohort
Source: Bone Rep. 2025 Nov 26;27:101890. doi: 10.1016/j.bonr.2025.101890 (PMC12704072; doi:10.1016/j.bonr.2025.101890)
Supplement: Supplementary material 2 — descriptive_FullCases.xlsx. Contains detailed descriptive statistics for the full-case analytic subsets, defined as patients with both baseline and 12-month BMD measurements for the corresponding skeletal site (lumbar spine, femoral neck, or total hip). [file mmc2.xlsx]

## Sheet: Table 1 (Observed)
Variable	N valid	Missing n (%)	Summary
Age (years)	42	0 (0.0%)	73.50 [65.00, 78.00]
BMI (kg/m²)	42	0 (0.0%)	26.34 (4.68)
Age at menopause (years)	41	1 (2.4%)	50.00 [47.00, 52.00]
Baseline cardiovascular risk	34	8 (19.0%)	2.00 [1.00, 3.75]
Days on romosozumab	42	0 (0.0%)	366.00 [364.25, 377.00]
Lumbar spine BMD T-score (baseline)	41	1 (2.4%)	-2.90 (1.47)
Lumbar spine BMD (g/cm²) baseline	41	1 (2.4%)	0.74 [0.68, 0.86]
Femoral neck BMD T-score (baseline)	42	0 (0.0%)	-2.50 (0.91)
Femoral neck BMD (g/cm²) baseline	42	0 (0.0%)	0.61 (0.13)
Total hip BMD T-score (baseline)	42	0 (0.0%)	-2.46 (0.91)
Total hip BMD (g/cm²) baseline	42	0 (0.0%)	0.67 (0.13)
FRAX hip risk (baseline, %)	34	8 (19.0%)	5.65 [3.00, 13.50]
Lumbar spine BMD T-score (12m)	42	0 (0.0%)	-2.30 [-3.18, -1.42]
Lumbar spine BMD (g/cm²) 12m	42	0 (0.0%)	0.85 [0.77, 1.00]
Femoral neck BMD T-score (12m)	42	0 (0.0%)	-2.30 (0.83)
Femoral neck BMD (g/cm²) 12m	42	0 (0.0%)	0.66 (0.10)
Total hip BMD T-score (12m)	41	1 (2.4%)	-2.24 (0.94)
Total hip BMD (g/cm²) 12m	41	1 (2.4%)	0.71 (0.11)
FRAX hip risk (12m, %)	34	8 (19.0%)	7.35 (5.18)
Creatinine (baseline)	42	0 (0.0%)	0.69 [0.61, 0.87]
Corrected calcium (baseline)	42	0 (0.0%)	9.42 (0.45)
Phosphate (baseline)	41	1 (2.4%)	3.52 (0.68)
Alkaline phosphatase (baseline)	39	3 (7.1%)	73.00 [60.00, 89.00]
PTH (baseline)	42	0 (0.0%)	70.16 (34.54)
25-OH Vitamin D (baseline)	41	1 (2.4%)	36.21 (16.64)
P1NP (baseline)	11	31 (73.8%)	36.20 [27.70, 62.45]
CTX (baseline)	21	21 (50.0%)	0.29 [0.17, 0.49]
Creatinine (6m)	31	11 (26.2%)	0.77 (0.16)
Corrected calcium (6m)	32	10 (23.8%)	9.48 (0.35)
Phosphate (6m)	31	11 (26.2%)	3.57 (0.59)
Alkaline phosphatase (6m)	30	12 (28.6%)	87.00 [78.50, 108.00]
PTH (6m)	32	10 (23.8%)	63.30 [41.98, 92.18]
25-OH Vitamin D (6m)	31	11 (26.2%)	38.62 (12.90)
P1NP (6m)	22	20 (47.6%)	56.30 [45.80, 90.78]
CTX (6m)	27	15 (35.7%)	0.38 [0.17, 0.56]
Creatinine (12m)	41	1 (2.4%)	0.75 [0.66, 0.90]
Corrected calcium (12m)	40	2 (4.8%)	9.49 (0.48)
Phosphate (12m)	39	3 (7.1%)	3.30 [3.00, 3.75]
Alkaline phosphatase (12m)	39	3 (7.1%)	78.00 [68.00, 103.00]
PTH (12m)	39	3 (7.1%)	65.60 [49.00, 95.55]
25-OH Vitamin D (12m)	38	4 (9.5%)	35.87 (19.85)
P1NP (12m)	24	18 (42.9%)	37.75 [26.50, 61.12]
CTX (12m)	27	15 (35.7%)	0.29 [0.17, 0.64]
Surgical menopause	42	0 (0.0%)	0: 40 (95.2%); 1: 2 (4.8%)
Comorbidities	42	0 (0.0%)	1: 26 (61.9%); 0: 16 (38.1%)
Diabetes Mellitus	42	0 (0.0%)	0: 39 (92.9%); 1: 3 (7.1%)
Dyslipidemia	42	0 (0.0%)	0: 35 (83.3%); 1: 7 (16.7%)
Hypertension	42	0 (0.0%)	0: 25 (59.5%); 1: 17 (40.5%)
Smoker	42	0 (0.0%)	0: 40 (95.2%); 1: 2 (4.8%)
Digestive malabsorption	42	0 (0.0%)	0: 41 (97.6%); 1: 1 (2.4%)
Prior fractures	42	0 (0.0%)	1: 35 (83.3%); 0: 7 (16.7%)
Any previous osteoporosis treatment	42	0 (0.0%)	1: 39 (92.9%); 0: 3 (7.1%)
Line of therapy	42	0 (0.0%)	2: 21 (50.0%); 3: 11 (26.2%); 4: 6 (14.3%); 1: 4 (9.5%)
NSAIDs	42	0 (0.0%)	1: 24 (57.1%); 0: 18 (42.9%)
Corticosteroids	42	0 (0.0%)	0: 35 (83.3%); 1: 7 (16.7%)
Antacids	42	0 (0.0%)	0: 27 (64.3%); 1: 15 (35.7%)
Thyroid disorder	42	0 (0.0%)	0: 36 (85.7%); 1: 6 (14.3%)
Antiepileptic drugs	42	0 (0.0%)	0: 41 (97.6%); 1: 1 (2.4%)

## Sheet: Numerical summary
Variable	N total	N valid	Missing n (%)	Mean	Minimum	25th Percentile	Median (50th Percentile)	75th Percentile	Maximum	Standard Deviation	Range	Interquartile Range
Age (years)	42	42	0 (0.0%)	71.02	34	65	73.5	78	92	11.18	58	13
BMI (kg/m²)	42	42	0 (0.0%)	26.34	18.79	23.18	24.85	29.25	37.3	4.68	18.51	6.07
Age at menopause (years)	42	41	1 (2.4%)	48.88	30	47	50	52	56	4.91	26	5
Baseline cardiovascular risk	42	34	8 (19.0%)	2.86	0	1	2	3.75	15	3.37	15	2.75
Days on romosozumab	42	42	0 (0.0%)	374.48	334	364.25	366	377	486	27.58	152	12.75
Lumbar spine BMD T-score (baseline)	42	41	1 (2.4%)	-2.9	-5.16	-3.8	-3.2	-2.1	0.8	1.47	5.96	1.7
Lumbar spine BMD (g/cm²) baseline	42	41	1 (2.4%)	0.79	0.51	0.68	0.74	0.86	1.32	0.19	0.8	0.18
Femoral neck BMD T-score (baseline)	42	42	0 (0.0%)	-2.5	-4.48	-3.1	-2.6	-1.81	-0.6	0.91	3.88	1.29
Femoral neck BMD (g/cm²) baseline	42	42	0 (0.0%)	0.61	0.3	0.53	0.62	0.69	0.85	0.13	0.55	0.16
Total hip BMD T-score (baseline)	42	42	0 (0.0%)	-2.46	-4.32	-3.1	-2.45	-1.77	-0.7	0.91	3.62	1.33
Total hip BMD (g/cm²) baseline	42	42	0 (0.0%)	0.67	0.39	0.56	0.67	0.74	1	0.13	0.6	0.18
FRAX hip risk (baseline, %)	42	34	8 (19.0%)	10.99	1.6	3	5.65	13.5	78	14.18	76.4	10.5
Lumbar spine BMD T-score (12m)	42	42	0 (0.0%)	-2.02	-4.4	-3.18	-2.3	-1.42	2.8	1.66	7.2	1.75
Lumbar spine BMD (g/cm²) 12m	42	42	0 (0.0%)	0.9	0.67	0.77	0.85	1	1.4	0.18	0.73	0.23
Femoral neck BMD T-score (12m)	42	42	0 (0.0%)	-2.3	-4	-2.88	-2.35	-1.7	-0.5	0.83	3.5	1.18
Femoral neck BMD (g/cm²) 12m	42	42	0 (0.0%)	0.66	0.47	0.59	0.65	0.74	0.87	0.1	0.4	0.15
Total hip BMD T-score (12m)	42	41	1 (2.4%)	-2.24	-4.2	-3	-2.2	-1.6	-0.4	0.94	3.8	1.4
Total hip BMD (g/cm²) 12m	42	41	1 (2.4%)	0.71	0.5	0.62	0.72	0.8	0.89	0.11	0.4	0.17
FRAX hip risk (12m, %)	42	34	8 (19.0%)	7.35	0.8	3.35	5.55	9.82	19	5.18	18.2	6.47
Creatinine (baseline)	42	42	0 (0.0%)	0.76	0.52	0.61	0.69	0.87	1.48	0.22	0.96	0.26
Corrected calcium (baseline)	42	42	0 (0.0%)	9.42	8.3	9.2	9.45	9.7	10.4	0.45	2.1	0.5
Phosphate (baseline)	42	41	1 (2.4%)	3.52	1.7	3.2	3.5	3.9	5	0.68	3.3	0.7
Alkaline phosphatase (baseline)	42	39	3 (7.1%)	80.62	37	60	73	89	223	34.14	186	29
PTH (baseline)	42	42	0 (0.0%)	70.16	30.3	40.62	60.55	94	153	34.54	122.7	53.38
25-OH Vitamin D (baseline)	42	41	1 (2.4%)	36.21	6	24.3	32	47.1	77.3	16.64	71.3	22.8
P1NP (baseline)	42	11	31 (73.8%)	44.19	0.17	27.7	36.2	62.45	98.1	28.14	97.93	34.75
CTX (baseline)	42	21	21 (50.0%)	0.4	0.04	0.17	0.29	0.49	1.2	0.34	1.16	0.32
Creatinine (6m)	42	31	11 (26.2%)	0.77	0.51	0.68	0.72	0.86	1.17	0.16	0.66	0.19
Corrected calcium (6m)	42	32	10 (23.8%)	9.48	8.8	9.2	9.5	9.7	10.3	0.35	1.5	0.5
Phosphate (6m)	42	31	11 (26.2%)	3.57	2.5	3.2	3.5	4	5	0.59	2.5	0.8
Alkaline phosphatase (6m)	42	30	12 (28.6%)	101.11	55	78.5	87	108	199	37.52	144	29.5
PTH (6m)	42	32	10 (23.8%)	78.03	26.2	41.98	63.3	92.18	202	47.84	175.8	50.2
25-OH Vitamin D (6m)	42	31	11 (26.2%)	38.62	7	32.5	39.2	45.6	75	12.9	68	13.1
P1NP (6m)	42	22	20 (47.6%)	80.76	20	45.8	56.3	90.78	310	67.38	290	44.98
CTX (6m)	42	27	15 (35.7%)	0.5	0.09	0.17	0.38	0.56	2.57	0.54	2.48	0.4
Creatinine (12m)	42	41	1 (2.4%)	0.79	0.54	0.66	0.75	0.9	1.34	0.19	0.8	0.24
Corrected calcium (12m)	42	40	2 (4.8%)	9.49	8.72	9.17	9.4	9.9	11.06	0.48	2.34	0.73
Phosphate (12m)	42	39	3 (7.1%)	3.4	1.9	3	3.3	3.75	6.8	0.82	4.9	0.75
Alkaline phosphatase (12m)	42	39	3 (7.1%)	88.95	38	68	78	103	176	31.79	138	35
PTH (12m)	42	39	3 (7.1%)	78.99	29	49	65.6	95.55	212	43.75	183	46.55
25-OH Vitamin D (12m)	42	38	4 (9.5%)	35.87	0	25.85	35.85	43	101	19.85	101	17.15
P1NP (12m)	42	24	18 (42.9%)	53.12	15.3	26.5	37.75	61.12	191	40.45	175.7	34.62
CTX (12m)	42	27	15 (35.7%)	0.67	0.1	0.17	0.29	0.64	3.75	0.96	3.65	0.47

## Sheet: Categorical summary
Variable	N total	N valid	Missing n	Missing %	Level	n	% of total	% of valid
Surgical menopause	42	42	0	0	No	40	95.2	95.2
Surgical menopause	42	42	0	0	Yes	2	4.8	4.8
Comorbidities	42	42	0	0	Yes	26	61.9	61.9
Comorbidities	42	42	0	0	No	16	38.1	38.1
Diabetes Mellitus	42	42	0	0	No	39	92.9	92.9
Diabetes Mellitus	42	42	0	0	Yes	3	7.1	7.1
Dyslipidemia	42	42	0	0	No	35	83.3	83.3
Dyslipidemia	42	42	0	0	Yes	7	16.7	16.7
Hypertension	42	42	0	0	No	25	59.5	59.5
Hypertension	42	42	0	0	Yes	17	40.5	40.5
Smoker	42	42	0	0	No	40	95.2	95.2
Smoker	42	42	0	0	Yes	2	4.8	4.8
Digestive malabsorption	42	42	0	0	No	41	97.6	97.6
Digestive malabsorption	42	42	0	0	Yes	1	2.4	2.4
Prior fractures	42	42	0	0	Yes	35	83.3	83.3
Prior fractures	42	42	0	0	No	7	16.7	16.7
Any previous osteoporosis treatment	42	42	0	0	Yes	39	92.9	92.9
Any previous osteoporosis treatment	42	42	0	0	No	3	7.1	7.1
Line of therapy	42	42	0	0	2	21	50	50
Line of therapy	42	42	0	0	3	11	26.2	26.2
Line of therapy	42	42	0	0	4	6	14.3	14.3
Line of therapy	42	42	0	0	1	4	9.5	9.5
NSAIDs	42	42	0	0	Yes	24	57.1	57.1
NSAIDs	42	42	0	0	No	18	42.9	42.9
Corticosteroids	42	42	0	0	No	35	83.3	83.3
Corticosteroids	42	42	0	0	Yes	7	16.7	16.7
Antacids	42	42	0	0	No	27	64.3	64.3
Antacids	42	42	0	0	Yes	15	35.7	35.7
Thyroid disorder	42	42	0	0	No	36	85.7	85.7
Thyroid disorder	42	42	0	0	Yes	6	14.3	14.3
Antiepileptic drugs	42	42	0	0	No	41	97.6	97.6
Antiepileptic drugs	42	42	0	0	Yes	1	2.4	2.4

## Sheet: Dictionary
Spanish	English label
Edad	Age (years)
IMC	BMI (kg/m²)
Edad de menopausia	Age at menopause (years)
Menopausia quirúrgica	Surgical menopause
Comorbilidades	Comorbidities
Fracturas previas	Prior fractures
Riesgo cardiovascular previo	Baseline cardiovascular risk
Número de días tratamiento	Days on romosozumab
DMO lumbar (Tscore) basal	Lumbar spine BMD T-score (baseline)
DMO lumbar (g/cm2) basal	Lumbar spine BMD (g/cm²) baseline
DMO cuello femoral (Tscore) basal	Femoral neck BMD T-score (baseline)
DMO cuello femoral (g/cm2) basal	Femoral neck BMD (g/cm²) baseline
DMO cadera total (Tscore) basal	Total hip BMD T-score (baseline)
DMO cadera total (g/cm2) basal	Total hip BMD (g/cm²) baseline
Índice FRAX de cadera basal	FRAX hip risk (baseline, %)
DMO lumbar (Tscore) al año de tto	Lumbar spine BMD T-score (12m)
DMO lumbar (g/cm2) al año de tto	Lumbar spine BMD (g/cm²) 12m
DMO cuello femoral (TSCore) al año de tto	Femoral neck BMD T-score (12m)
DMO cuello femoral (g/cm2) al año de tto	Femoral neck BMD (g/cm²) 12m
DMO cadera total (Tscore) al año de tto	Total hip BMD T-score (12m)
DMO cadera total (g/cm2) al año de tto	Total hip BMD (g/cm²) 12m
Índice FRAX de cadera al año de tto	FRAX hip risk (12m, %)
Tratamientos previos	Any previous osteoporosis treatment
Último tratamiento	Immediate prior treatment
Línea de Tratamiento	Line of therapy
Fármacos concomitantes	Concomitant medications
Creatinina basal	Creatinine (baseline)
Calcemia basal corregida	Corrected calcium (baseline)
Fósforo basal	Phosphate (baseline)
Fosfatasa Alcalina basal	Alkaline phosphatase (baseline)
PTH basal	PTH (baseline)
Vitamina D basal	25-OH Vitamin D (baseline)
P1NP basal	P1NP (baseline)
CTX basal	CTX (baseline)
Creatinina a los 6 meses	Creatinine (6m)
Calcemia corregida a los 6 meses	Corrected calcium (6m)
Fósforo a los 6 meses	Phosphate (6m)
Fosfatasa Alcalina a los 6 meses	Alkaline phosphatase (6m)
PTH a los 6 meses+BD1	PTH (6m)
Vitamina D a los 6 meses	25-OH Vitamin D (6m)
P1NP a los 6 meses (si realizada)	P1NP (6m)
CTX a los 6 meses (si realizada)	CTX (6m)
Creatinina a los 12 meses	Creatinine (12m)
Calcemia corregida a los 12 meses	Corrected calcium (12m)
Fósforo a los 12 meses	Phosphate (12m)
Fosfatasa Alcali a los 12 meses	Alkaline phosphatase (12m)
PTH a los 12 meses	PTH (12m)
Vitamina D a los 12 meses	25-OH Vitamin D (12m)
P1NP a los 12 meses	P1NP (12m)
CTX a los 12 meses	CTX (12m)
Fracturas con Romosozumab	On-treatment fractures
Efectos adversos que son de reumatología y que quiero que lo traduzcas AL INGLES para la tabla	Adverse events (rheumatology-relevant)

## Sheet: Notes
Notes
NOTES:
1) Table 1 uses observed (pre-imputation) data, reporting N valid and Missing n(%).
2) Numerical summary includes Mean, Min, P25, Median, P75, Max, SD, Range, and IQR.
3) Categorical variables: for each level, the sheet reports n, % of total, and % of valid; missing is also shown as n and % of total.
4) Variables appear first numerical, then categorical in the main sheet.
5) Labels translated to English for readership.
