# Supplementary material for: Predictors of clinically meaningful bone mineral density gains with romosozumab: An explainable machine leaning analysis of a real-world cohort
Source: Bone Rep. 2025 Nov 26;27:101890. doi: 10.1016/j.bonr.2025.101890 (PMC12704072; doi:10.1016/j.bonr.2025.101890)
Supplement: Supplementary material 3 — shap_femoral.xlsx. Contains detailed outputs of the SHAP analysis for the femoral-neck model across 40 multiply imputed datasets, including mean absolute SHAP importance, and aggregated performance metrics. [file mmc3.xlsx]

## Sheet: shap_importance
	mean_abs_shap
NSAIDs	0.798514
Total hip BMD (g/cm²) baseline	0.656815
Corticosteroids	0.394652
Phosphate (baseline)	0.376819
Line of therapy	0.27264
Years since menopause	0.270931
Age at menopause (years)	0.235335
Comorbidities	0.190462
Alkaline phosphatase (baseline)	0.189595
Dyslipidemia	0.169057
Digestive malabsorption	0.150951
BMI (kg/m²)	0.115213
Smoking status	0.111516
Antacids	0.107204
Antiepileptic drugs	0.0866948
Lumbar spine BMD (g/cm²) baseline	0.0845359
FRAX hip risk (baseline, %)	0.0803691
CTX (baseline)	0.0749861
Surgical menopause	0.0741157
P1NP (baseline)	0.0646791
Baseline cardiovascular risk	0.0345412
Prior fractures	0.0289707
PTH (baseline)	0.02867
Age (years)	0.00933411
Days on romosozumab	0.00602127
Previous osteoporosis treatments	0.00576701
Thyroid disorder	0.00331265
Corrected calcium (baseline)	0.00232261
25-OH Vitamin D (baseline)	0.000590855
Hypertension	0.00043867
Creatinine (baseline)	0
Diabetes Mellitus	0

## Sheet: metrics_per_imputation
pos_rate	AUC	PR_AUC	Brier	Cal_slope	Cal_intercept	Sensitivity@0.5	Specificity@0.5	imp	best_l1_ratio	best_C
0.380952	0.992788	0.989149	0.0747102	0.204466	0.481124	1	0.884615	1	0.8	0.5
0.380952	1	1	0.026717	0.133959	0.486522	1	1	2	0.5	1
0.380952	1	1	0.0374163	0.135731	0.492311	1	1	3	0.8	1
0.380952	0.987981	0.981536	0.0776832	0.214035	0.476795	1	0.884615	4	0.8	0.5
0.380952	1	1	0.0407816	0.180962	0.4917	1	1	5	0.2	0.5
0.380952	1	1	0.0271729	0.144587	0.490822	1	1	6	0.5	1
0.380952	1	1	0.0276487	0.143198	0.490439	1	1	7	0.5	1
0.380952	0.987981	0.981536	0.0760246	0.208146	0.477427	1	0.884615	8	0.8	0.5
0.380952	0.980769	0.970502	0.122589	0.386887	0.459564	1	0.846154	9	0.2	0.1
0.380952	1	1	0.0266775	0.141293	0.483767	1	1	10	0.5	1
0.380952	1	1	0.0557766	0.199619	0.478616	1	0.961538	11	0.5	0.5
0.380952	1	1	0.0318601	0.143613	0.497416	1	1	12	0.8	1
0.380952	1	1	0.0566332	0.192888	0.478835	1	0.961538	13	0.5	0.5
0.380952	1	1	0.0285358	0.135975	0.48912	1	1	14	0.5	1
0.380952	1	1	0.026278	0.13968	0.486631	1	1	15	0.5	1
0.380952	0.887019	0.832107	0.186936	0.65905	0.430704	0.8125	0.769231	16	0.5	0.1
0.380952	1	1	0.0425468	0.173131	0.488715	1	1	17	0.2	0.5
0.380952	0.987981	0.981536	0.0782632	0.214087	0.476881	1	0.884615	18	0.8	0.5
0.380952	0.992788	0.989149	0.070495	0.216434	0.480483	1	0.923077	19	0.8	0.5
0.380952	1	1	0.0251583	0.134958	0.499092	1	1	20	0.5	1
0.380952	1	1	0.0330724	0.146789	0.492232	1	1	21	0.8	1
0.380952	1	1	0.038114	0.174192	0.493064	1	1	22	0.2	0.5
0.380952	1	1	0.0278704	0.141363	0.486786	1	1	23	0.5	1
0.380952	0.980769	0.968618	0.126457	0.410752	0.453287	1	0.846154	24	0.2	0.1
0.380952	1	1	0.0450464	0.173803	0.486143	1	1	25	0.2	0.5
0.380952	0.990385	0.985703	0.0739501	0.212164	0.479014	1	0.923077	26	0.8	0.5
0.380952	0.891827	0.841924	0.186358	0.650641	0.431013	0.8125	0.769231	27	0.5	0.1
0.380952	1	1	0.0291833	0.138894	0.495695	1	1	28	0.5	1
0.380952	1	1	0.0538071	0.19458	0.485183	1	0.961538	29	0.5	0.5
0.380952	1	1	0.0209728	0.135873	0.500569	1	1	30	0.2	1
0.380952	0.884615	0.827561	0.186449	0.655189	0.430764	0.8125	0.769231	31	0.5	0.1
0.380952	1	1	0.0346897	0.139962	0.495851	1	1	32	0.8	1
0.380952	1	1	0.0326314	0.14363	0.496692	1	1	33	0.8	1
0.380952	0.987981	0.981536	0.0749976	0.21531	0.479826	1	0.923077	34	0.8	0.5
0.380952	0.983173	0.973426	0.125285	0.41057	0.45626	1	0.846154	35	0.2	0.1
0.380952	0.884615	0.828501	0.187146	0.660184	0.430637	0.8125	0.769231	36	0.5	0.1
0.380952	0.990385	0.983786	0.0754658	0.212988	0.476986	1	0.884615	37	0.8	0.5
0.380952	0.997596	0.996324	0.071082	0.20181	0.478294	1	0.884615	38	0.8	0.5
0.380952	1	1	0.0291718	0.141904	0.484825	1	1	39	0.5	1
0.380952	1	1	0.0382203	0.140882	0.492746	1	0.923077	40	0.8	1

## Sheet: metrics_mean
	mean
pos_rate	0.380952
AUC	0.985216
PR_AUC	0.977822
Brier	0.0657469
Cal_slope	0.235104
Cal_intercept	0.479071
Sensitivity@0.5	0.98125
Specificity@0.5	0.9375
imp	20.5
best_l1_ratio	0.5525
best_C	0.6425
