# Supplementary material for: Predictors of clinically meaningful bone mineral density gains with romosozumab: An explainable machine leaning analysis of a real-world cohort
Source: Bone Rep. 2025 Nov 26;27:101890. doi: 10.1016/j.bonr.2025.101890 (PMC12704072; doi:10.1016/j.bonr.2025.101890)
Supplement: Supplementary material 4 — shap_totalhip.xlsx Contains detailed outputs of the SHAP analysis for the total hip model across 40 multiply imputed datasets, including mean absolute SHAP importance, and aggregated performance metrics. [file mmc4.xlsx]

## Sheet: shap_importance
	mean_abs_shap
Age at menopause (years)	0.344565
Total hip BMD (g/cm²) baseline	0.121898
Corticosteroids	0.121675
CTX (baseline)	0.0703091
Baseline cardiovascular risk	0.043898
BMI (kg/m²)	0.0421667
NSAIDs	0.041191
P1NP (baseline)	0.0403883
Creatinine (baseline)	0.0394492
Antiepileptic drugs	0.0393342
Comorbidities	0.037638
Antacids	0.0295772
PTH (baseline)	0.0268872
Previous osteoporosis treatments	0.0262078
FRAX hip risk (baseline, %)	0.0252783
Phosphate (baseline)	0.0153089
Line of therapy	0.0138443
Corrected calcium (baseline)	0.0120624
Dyslipidemia	0.0120118
Femoral neck BMD (g/cm²) baseline	0.00965438
Age (years)	0.00881133
Digestive malabsorption	0.00501582
Prior fractures	0.00164957
Smoking status	0.00115578
Lumbar spine BMD (g/cm²) baseline	0.000875427
Days on romosozumab	0.000828719
Thyroid disorder	0.000539245
Hypertension	0.000324692
Alkaline phosphatase (baseline)	0
25-OH Vitamin D (baseline)	0
Diabetes Mellitus	0
Surgical menopause	0
Years since menopause	0

## Sheet: metrics_per_imputation
pos_rate	AUC	PR_AUC	Brier	Cal_slope	Cal_intercept	Sensitivity@0.5	Specificity@0.5	imp	clf__C	clf__l1_ratio
0.333333	0.783163	0.620573	0.223741	0.776486	0.364057	0.571429	0.75	1	0.1	0.5
0.309524	0.976127	0.944945	0.099527	0.234211	0.427149	1	0.862069	2	0.5	0.8
0.309524	0.832891	0.668316	0.211051	0.635733	0.354217	0.615385	0.758621	3	0.1	0.5
0.309524	0.832891	0.674104	0.211472	0.638402	0.353944	0.615385	0.758621	4	0.1	0.5
0.309524	0.827586	0.655239	0.209407	0.626063	0.35517	0.615385	0.758621	5	0.1	0.5
0.309524	0.81565	0.631141	0.227828	1.11932	0.350963	0.769231	0.793103	6	0.1	0.8
0.309524	0.818302	0.631892	0.226854	1.07436	0.351494	0.769231	0.793103	7	0.1	0.8
0.309524	0.981432	0.958564	0.0958853	0.237343	0.427974	1	0.896552	8	0.5	0.8
0.309524	0.81565	0.631141	0.227271	1.101	0.35136	0.769231	0.793103	9	0.1	0.8
0.309524	0.81565	0.631141	0.22687	1.08789	0.351603	0.769231	0.793103	10	0.1	0.8
0.309524	0.838196	0.671043	0.208164	0.619341	0.355903	0.615385	0.793103	11	0.1	0.5
0.309524	0.891247	0.770592	0.192723	0.673129	0.3798	0.692308	0.827586	12	0.1	0.5
0.309524	0.838196	0.671043	0.208053	0.618752	0.355971	0.615385	0.793103	13	0.1	0.5
0.309524	0.973475	0.93533	0.0993787	0.230045	0.423658	0.923077	0.896552	14	0.5	0.8
0.309524	0.994695	0.988588	0.0965519	0.209293	0.413501	1	0.931034	15	0.5	0.8
0.309524	0.970822	0.890905	0.100275	0.229003	0.424308	1	0.965517	16	0.5	0.8
0.333333	0.795918	0.630586	0.221501	0.754555	0.365604	0.714286	0.785714	17	0.1	0.5
0.309524	0.835544	0.684774	0.210204	0.659633	0.356673	0.615385	0.758621	18	0.1	0.5
0.309524	0.818302	0.631892	0.226485	1.07529	0.351882	0.769231	0.793103	19	0.1	0.8
0.309524	0.973475	0.910136	0.0899986	0.189797	0.406989	1	0.931034	20	0.5	0.5
0.333333	0.954082	0.914592	0.125281	0.241764	0.41772	0.928571	0.857143	21	0.5	0.8
0.309524	1	1	0.0420666	0.129544	0.445906	1	0.965517	22	1	0.8
0.309524	0.812997	0.629602	0.228234	1.13306	0.350668	0.615385	0.827586	23	0.1	0.8
0.309524	0.97878	0.938341	0.106147	0.212609	0.409383	1	0.931034	24	0.5	0.8
0.333333	0.785714	0.623294	0.222517	0.764283	0.364908	0.571429	0.75	25	0.1	0.5
0.309524	0.818302	0.631892	0.226232	1.06609	0.352036	0.769231	0.793103	26	0.1	0.8
0.309524	0.822281	0.663524	0.2122	0.643246	0.353488	0.615385	0.758621	27	0.1	0.5
0.309524	0.81565	0.631141	0.227274	1.11338	0.356411	0.615385	0.827586	28	0.1	0.8
0.309524	0.818302	0.631892	0.22621	1.06522	0.352072	0.769231	0.793103	29	0.1	0.8
0.309524	0.818302	0.631892	0.226316	1.06937	0.351983	0.769231	0.793103	30	0.1	0.8
0.309524	0.824934	0.652309	0.209505	0.626612	0.35511	0.615385	0.758621	31	0.1	0.5
0.309524	0.843501	0.67945	0.207159	0.603403	0.357011	0.615385	0.793103	32	0.1	0.5
0.333333	0.803571	0.636102	0.220207	0.741302	0.366461	0.714286	0.785714	33	0.1	0.5
0.309524	0.832891	0.668316	0.210504	0.632372	0.354505	0.615385	0.758621	34	0.1	0.5
0.333333	0.798469	0.632015	0.220013	0.719229	0.366651	0.714286	0.785714	35	0.1	0.5
0.309524	0.96817	0.901208	0.101533	0.241414	0.413421	0.923077	0.896552	36	0.5	0.8
0.309524	0.843501	0.674865	0.207685	0.617024	0.356212	0.615385	0.793103	37	0.1	0.5
0.333333	0.982143	0.969109	0.0918407	0.202109	0.441591	1	0.821429	38	0.5	0.2
0.309524	0.802387	0.61855	0.230835	1.2326	0.3488	0.615385	0.793103	39	0.1	0.8
0.333333	0.80102	0.635155	0.220899	0.748669	0.366004	0.714286	0.785714	40	0.1	0.5

## Sheet: metrics_mean
	mean
pos_rate	0.314286
AUC	0.863855
PR_AUC	0.72988
Brier	0.184397
Cal_slope	0.664823
Cal_intercept	0.375064
Sensitivity@0.5	0.755907
Specificity@0.5	0.817518
imp	20.5
clf__C	0.2225
clf__l1_ratio	0.6425
