# Supplementary material for: Predictors of clinically meaningful bone mineral density gains with romosozumab: An explainable machine leaning analysis of a real-world cohort
Source: Bone Rep. 2025 Nov 26;27:101890. doi: 10.1016/j.bonr.2025.101890 (PMC12704072; doi:10.1016/j.bonr.2025.101890)
Supplement: Supplementary material 5 — shap_lumbar.xlsx Contains detailed outputs of the SHAP analysis for the lumbar spine model across 40 multiply imputed datasets, including mean absolute SHAP importance, and aggregated performance metrics. [file mmc5.xlsx]

## Sheet: shap_importance
	mean_abs_shap
Lumbar spine BMD (g/cm²) baseline	0.414458
Alkaline phosphatase (baseline)	0.275928
PTH (baseline)	0.268121
NSAIDs	0.247832
Line of therapy	0.234688
BMI (kg/m²)	0.212118
P1NP (baseline)	0.201591
Corrected calcium (baseline)	0.192895
Age at menopause (years)	0.174032
Total hip BMD (g/cm²) baseline	0.157464
Smoking status	0.151722
Corticosteroids	0.121495
Days on romosozumab	0.121029
Surgical menopause	0.110073
CTX (baseline)	0.0918988
Previous osteoporosis treatments	0.0903885
FRAX hip risk (baseline, %)	0.0789474
Years since menopause	0.0787635
Antacids	0.0705909
Creatinine (baseline)	0.0691975
Femoral neck BMD (g/cm²) baseline	0.0645378
Digestive malabsorption	0.0604438
Prior fractures	0.0567327
25-OH Vitamin D (baseline)	0.0431816
Baseline cardiovascular risk	0.0425219
Antiepileptic drugs	0.0412766
Hypertension	0.0404985
Phosphate (baseline)	0.0380805
Thyroid disorder	0.0296189
Dyslipidemia	0.0275708
Comorbidities	0.00903039
Diabetes Mellitus	0.00887376
Age (years)	0.000143049

## Sheet: metrics_per_imputation
pos_rate	AUC	PR_AUC	Brier	Cal_slope	Cal_intercept	Sensitivity@0.5	Specificity@0.5	imp	clf__C	clf__l1_ratio
0.52381	0.904545	0.931442	0.172389	0.531798	0.51507	0.818182	0.8	1	0.1	0.2
0.52381	1	1	0.0428258	0.140894	0.507429	1	1	2	1	0.2
0.52381	1	1	0.0605166	0.195487	0.507088	0.954545	1	3	0.5	0.2
0.5	0.747166	0.777549	0.233538	1.09768	0.500507	0.761905	0.619048	4	0.1	0.5
0.52381	1	1	0.0462061	0.129488	0.517001	0.954545	1	5	1	0.2
0.5	0.963719	0.96081	0.110938	0.24214	0.509803	0.857143	0.904762	6	0.5	0.2
0.5	0.997732	0.997835	0.0735499	0.164923	0.512443	0.857143	1	7	1	0.5
0.52381	0.902273	0.931132	0.17212	0.513227	0.514692	0.818182	0.8	8	0.1	0.2
0.52381	1	1	0.0464267	0.146003	0.51519	1	1	9	1	0.2
0.52381	0.986364	0.988042	0.0965773	0.240704	0.513604	0.954545	0.95	10	0.5	0.5
0.5	0.756236	0.78255	0.230871	1.01882	0.500598	0.809524	0.619048	11	0.1	0.5
0.52381	0.979545	0.982935	0.0998636	0.234466	0.52303	0.863636	0.85	12	0.5	0.5
0.52381	1	1	0.0430512	0.142754	0.511861	1	1	13	1	0.2
0.5	0.943311	0.943781	0.128257	0.252263	0.514742	0.857143	0.809524	14	0.5	0.5
0.52381	1	1	0.0477986	0.15264	0.506413	1	1	15	1	0.2
0.5	0.749433	0.780296	0.234219	1.13135	0.500471	0.761905	0.619048	16	0.1	0.5
0.52381	0.981818	0.985734	0.0881597	0.204516	0.517562	0.909091	1	17	0.5	0.2
0.5	0.963719	0.968742	0.103596	0.24079	0.512693	0.904762	0.857143	18	0.5	0.2
0.5	1	1	0.0499823	0.169431	0.511451	1	1	19	1	0.2
0.52381	1	1	0.0295266	0.146627	0.508308	1	1	20	1	0.2
0.52381	0.904545	0.931814	0.172732	0.535797	0.51585	0.863636	0.75	21	0.1	0.2
0.52381	0.788636	0.830526	0.225806	1.01618	0.518317	0.590909	0.75	22	0.1	0.5
0.52381	1	1	0.0347999	0.154567	0.499421	1	1	23	1	0.2
0.5	0.753968	0.779802	0.231299	1.02305	0.500546	0.761905	0.619048	24	0.1	0.5
0.5	0.749433	0.780019	0.234558	1.15018	0.500388	0.761905	0.619048	25	0.1	0.5
0.5	0.753968	0.779802	0.231059	1.01968	0.500518	0.761905	0.619048	26	0.1	0.5
0.52381	1	1	0.0448834	0.141341	0.516376	1	1	27	1	0.2
0.5	0.749433	0.780296	0.234111	1.12565	0.500449	0.761905	0.619048	28	0.1	0.5
0.5	0.918367	0.930738	0.144068	0.323912	0.512735	0.904762	0.714286	29	0.5	0.8
0.52381	0.822727	0.88199	0.216906	0.960163	0.516715	0.772727	0.8	30	0.1	0.5
0.5	0.986395	0.985234	0.0674597	0.22901	0.494575	0.952381	0.952381	31	1	0.8
0.52381	1	1	0.0551408	0.120694	0.516185	1	1	32	1	0.2
0.5	0.747166	0.778774	0.234682	1.15725	0.500401	0.761905	0.571429	33	0.1	0.5
0.5	0.997732	0.997835	0.0810465	0.257605	0.502393	0.952381	1	34	0.5	0.2
0.5	0.753968	0.779802	0.231197	1.02126	0.500555	0.761905	0.619048	35	0.1	0.5
0.5	0.997732	0.997835	0.0588215	0.172535	0.52323	1	0.952381	36	1	0.2
0.5	0.759637	0.780546	0.229231	1.09617	0.500278	0.761905	0.666667	37	0.1	0.5
0.5	0.886621	0.912266	0.183748	0.583258	0.5034	0.809524	0.714286	38	0.1	0.2
0.52381	0.893182	0.915277	0.168256	0.485258	0.515995	0.772727	0.75	39	0.1	0.2
0.5	0.749433	0.780296	0.234078	1.12389	0.500434	0.761905	0.619048	40	0.1	0.5

## Sheet: metrics_mean
	mean
pos_rate	0.51131
AUC	0.90222
PR_AUC	0.916343
Brier	0.135607
Cal_slope	0.519836
Cal_intercept	0.508968
Sensitivity@0.5	0.869913
Specificity@0.5	0.829107
imp	20.5
clf__C	0.4825
clf__l1_ratio	0.3575
