# Supplementary material for: Predictors of clinically meaningful bone mineral density gains with romosozumab: An explainable machine leaning analysis of a real-world cohort
Source: Bone Rep. 2025 Nov 26;27:101890. doi: 10.1016/j.bonr.2025.101890 (PMC12704072; doi:10.1016/j.bonr.2025.101890)
Supplement: Supplementary material 6 — logit_results_l2.xlsx. Results of the baseline L2-regularized logistic regression analyses performed across multiply imputed datasets (M = 40). [file mmc6.xlsx]

## Sheet: hip
term	beta_mean	beta_low95_pct	beta_high95_pct	OR	OR_low95_pct	OR_high95_pct
Intercept	-0.642851	-0.784403	-0.507855	0.525791	0.456392	0.601785
Age (years)	-0.341309	-0.52656	-0.178644	0.710839	0.590633	0.836404
BMI (kg/m²)	0.3719	0.153475	0.657227	1.45049	1.16588	1.92943
Age at menopause (years)	-1.50303	-1.69924	-1.24048	0.222456	0.182822	0.289244
Surgical menopause	-0.0959487	-0.184463	-0.0289917	0.908511	0.83155	0.971425
Comorbidities	0.496641	0.225187	0.686727	1.64319	1.25256	1.9872
Diabetes Mellitus	0.0598549	-0.0962738	0.188979	1.06168	0.908215	1.20802
Dyslipidemia	-0.0387743	-0.316411	0.13527	0.961968	0.72876	1.14485
Hypertension	-0.0115371	-0.192973	0.150789	0.988529	0.824504	1.16275
Smoker	0.216316	0.0831211	0.370939	1.2415	1.08667	1.44909
Digestive malabsorption	-0.393447	-0.533588	-0.245332	0.674727	0.586497	0.782445
Prior fractures	-0.061051	-0.492372	0.208628	0.940775	0.611175	1.23199
Baseline cardiovascular risk	-0.441818	-0.802916	-0.0605341	0.642867	0.448021	0.941262
Days on romosozumab	-0.0796	-0.235285	0.108294	0.923486	0.790345	1.11437
Lumbar spine BMD T-score (baseline)	0.393773	0.0370506	0.670105	1.48256	1.03775	1.95444
Lumbar spine BMD (g/cm²) baseline	-0.290826	-0.557052	0.101458	0.747646	0.572895	1.10678
Femoral neck BMD T-score (baseline)	0.0967794	-0.0641734	0.255722	1.10162	0.937842	1.29139
Femoral neck BMD (g/cm²) baseline	-0.344558	-0.57565	-0.132583	0.708534	0.562339	0.87583
Total hip BMD T-score (baseline)	-0.337783	-0.579863	-0.0999556	0.71335	0.559975	0.904878
Any previous osteoporosis treatment	0.649702	0.40708	0.845154	1.91497	1.50242	2.32834
Line of therapy	-0.588071	-0.785685	-0.375035	0.555397	0.455807	0.687265
NSAIDs	-0.241579	-0.359636	-0.129696	0.785387	0.69793	0.878362
Corticosteroids	-0.780765	-0.912571	-0.585602	0.458055	0.401491	0.55677
Antacids	0.329023	0.232906	0.470741	1.38961	1.26226	1.60118
Thyroid disorder	0.0554744	-0.166191	0.201388	1.05704	0.846884	1.2231
Antiepileptic drugs	0.606838	0.500697	0.681227	1.83462	1.64987	1.9763
Creatinine (baseline)	-0.382898	-0.555096	-0.238862	0.681882	0.574017	0.787524
Corrected calcium (baseline)	0.00211755	-0.186441	0.304406	1.00212	0.829907	1.35582
Phosphate (baseline)	-0.362928	-0.600249	-0.183933	0.695636	0.548675	0.831991
Alkaline phosphatase (baseline)	0.30761	0.0329725	0.498723	1.36017	1.03352	1.64662
PTH (baseline)	-0.213941	-0.335832	-0.0560239	0.807396	0.714743	0.945517
25-OH Vitamin D (baseline)	0.114639	-0.0963561	0.318575	1.12147	0.908141	1.37517
P1NP (baseline)	-0.000967118	-0.539275	0.848039	0.999033	0.583171	2.33506
CTX (baseline)	-0.271888	-1.00708	0.554569	0.76194	0.365283	1.74119
Cross-validated performance summary (5-fold), site: hip
metric	value_mean	value_sd
AUC_mean	0.486056	0.0628045
AUC_sd	0.108071	0.039457
PR_AUC_mean	0.465472	0.0336338
PR_AUC_sd	0.146249	0.0194827
Brier_mean	0.363002	0.0232292
Brier_sd	0.0633485	0.0159664
Cal_slope_mean	-0.00516672	0.0173617
Cal_intercept_mean	0.309313	0.0115829

## Sheet: femoral
term	beta_mean	beta_low95_pct	beta_high95_pct	OR	OR_low95_pct	OR_high95_pct
Intercept	-0.669414	-0.748697	-0.605039	0.512008	0.472982	0.546053
Age (years)	0.255784	0.177389	0.333481	1.29147	1.1941	1.39582
BMI (kg/m²)	0.408756	0.318855	0.503729	1.50494	1.37555	1.65488
Age at menopause (years)	-0.537552	-0.667218	-0.40351	0.584177	0.513134	0.667971
Surgical menopause	0.517844	0.453623	0.570711	1.67841	1.574	1.76952
Comorbidities	0.412141	0.304115	0.490077	1.51005	1.35543	1.63244
Diabetes Mellitus	-0.12221	-0.277302	-0.0161585	0.884962	0.757825	0.983971
Dyslipidemia	0.309095	0.172976	0.411522	1.36219	1.18884	1.50911
Hypertension	0.172007	0.0727177	0.258764	1.18769	1.07543	1.29533
Smoker	0.404506	0.327422	0.47049	1.49856	1.38739	1.60078
Digestive malabsorption	0.601687	0.503565	0.684443	1.8252	1.65461	1.98267
Prior fractures	-0.137064	-0.271065	-0.0164737	0.871914	0.762567	0.983661
Baseline cardiovascular risk	0.0203616	-0.262975	0.294785	1.02057	0.768761	1.34284
Days on romosozumab	0.257826	0.184258	0.363487	1.29411	1.20233	1.43834
Lumbar spine BMD T-score (baseline)	-0.169921	-0.313393	0.0142279	0.843731	0.730963	1.01433
Lumbar spine BMD (g/cm²) baseline	-0.276767	-0.478039	0.0375536	0.758231	0.619998	1.03827
Femoral neck BMD T-score (baseline)	-0.665427	-0.733265	-0.571611	0.514054	0.480338	0.564615
Total hip BMD T-score (baseline)	-0.462905	-0.525124	-0.397413	0.629452	0.591482	0.672056
Total hip BMD (g/cm²) baseline	-0.573344	-0.63029	-0.496209	0.563637	0.532437	0.608835
Any previous osteoporosis treatment	0.0953987	-0.0641094	0.261765	1.1001	0.937902	1.29922
Line of therapy	0.495337	0.372837	0.65272	1.64105	1.45185	1.92076
NSAIDs	-0.948294	-1.05187	-0.808628	0.387401	0.349286	0.445469
Corticosteroids	-0.830261	-0.910495	-0.690764	0.435936	0.402325	0.501193
Antacids	0.365793	0.227657	0.476553	1.44166	1.25565	1.61051
Thyroid disorder	0.143999	0.0530028	0.243081	1.15488	1.05443	1.27517
Antiepileptic drugs	0.575143	0.519704	0.630485	1.77738	1.68153	1.87852
Creatinine (baseline)	0.0357591	-0.0615195	0.128162	1.03641	0.940335	1.13674
Corrected calcium (baseline)	0.0910422	-0.0358336	0.211908	1.09532	0.964801	1.23603
Phosphate (baseline)	0.797059	0.680355	0.903011	2.219	1.97458	2.46702
Alkaline phosphatase (baseline)	-0.561526	-0.701683	-0.423256	0.570338	0.49575	0.654911
PTH (baseline)	0.146384	0.066834	0.235644	1.15764	1.06912	1.26572
25-OH Vitamin D (baseline)	0.122603	-0.0183951	0.258287	1.13044	0.981773	1.29471
P1NP (baseline)	0.134749	-0.49016	0.56986	1.14425	0.612528	1.76802
CTX (baseline)	0.0483675	-0.604563	0.532929	1.04956	0.546313	1.70392
Cross-validated performance summary (5-fold), site: femoral
metric	value_mean	value_sd
AUC_mean	0.729472	0.0291995
AUC_sd	0.238924	0.0230189
PR_AUC_mean	0.718358	0.0313762
PR_AUC_sd	0.238733	0.0228806
Brier_mean	0.240933	0.0121825
Brier_sd	0.157099	0.0125486
Cal_slope_mean	0.0720041	0.00710989
Cal_intercept_mean	0.442944	0.0107396

## Sheet: lumbar
term	beta_mean	beta_low95_pct	beta_high95_pct	OR	OR_low95_pct	OR_high95_pct
Intercept	-0.0343501	-0.179877	0.0976505	0.966233	0.835373	1.10258
Age (years)	0.155196	-0.0582721	0.346378	1.16789	0.943393	1.41394
BMI (kg/m²)	0.39874	-0.0843949	0.788543	1.48995	0.919068	2.20019
Age at menopause (years)	-0.683884	-1.08246	-0.0717362	0.504653	0.338762	0.930776
Surgical menopause	0.512474	0.413746	0.641562	1.66942	1.51247	1.89944
Comorbidities	0.0506938	-0.152272	0.266723	1.052	0.858755	1.30568
Diabetes Mellitus	-0.126188	-0.326884	0.0367571	0.881449	0.721168	1.03744
Dyslipidemia	-0.281687	-0.576635	0.0969774	0.75451	0.561786	1.10184
Hypertension	-0.0193622	-0.359213	0.284854	0.980824	0.698225	1.32957
Smoker	-0.790041	-0.968453	-0.62911	0.453826	0.37967	0.533066
Digestive malabsorption	0.478682	0.274677	0.609912	1.61395	1.31611	1.84027
Prior fractures	-0.195588	-0.373734	0.0343258	0.822351	0.68816	1.03492
Baseline cardiovascular risk	0.0356405	-0.349993	0.420713	1.03628	0.704693	1.52305
Days on romosozumab	-0.435696	-0.718864	-0.204393	0.646814	0.487305	0.815142
Lumbar spine BMD T-score (baseline)	-0.849962	-1.20499	-0.469433	0.427431	0.299696	0.625357
Femoral neck BMD T-score (baseline)	-0.44989	-0.766705	-0.116667	0.637699	0.464541	0.889882
Femoral neck BMD (g/cm²) baseline	-0.382482	-0.527146	-0.252652	0.682166	0.590287	0.776738
Total hip BMD T-score (baseline)	0.658431	0.40885	0.785782	1.93176	1.50509	2.19412
Total hip BMD (g/cm²) baseline	0.393823	0.116909	0.587691	1.48264	1.12402	1.79983
Any previous osteoporosis treatment	0.370998	0.116574	0.560843	1.44918	1.12364	1.75215
Line of therapy	0.542949	0.105965	0.9437	1.72107	1.11178	2.56947
NSAIDs	-0.602725	-0.839015	-0.410514	0.547318	0.432136	0.663309
Corticosteroids	0.323399	0.145656	0.488792	1.38182	1.1568	1.63035
Antacids	0.125095	-0.0815124	0.314779	1.13326	0.921721	1.36996
Thyroid disorder	-0.0819769	-0.385506	0.240104	0.921293	0.680107	1.27138
Antiepileptic drugs	0.465125	0.247445	0.604213	1.59221	1.28075	1.82981
Creatinine (baseline)	0.229012	-0.0467748	0.481099	1.25736	0.954302	1.61785
Corrected calcium (baseline)	0.315595	0.016707	0.566876	1.37107	1.01685	1.76275
Phosphate (baseline)	0.129165	-0.15125	0.496984	1.13788	0.859633	1.64376
Alkaline phosphatase (baseline)	-0.887245	-1.1126	-0.635834	0.411789	0.328703	0.529494
PTH (baseline)	-0.74077	-0.999844	-0.437566	0.476747	0.367937	0.645606
25-OH Vitamin D (baseline)	-0.137378	-0.398765	0.135759	0.87164	0.671148	1.14541
P1NP (baseline)	0.45681	-0.436104	1.17686	1.57903	0.64655	3.24418
CTX (baseline)	-0.118626	-0.730698	0.750115	0.88814	0.481573	2.11724
Cross-validated performance summary (5-fold), site: lumbar
metric	value_mean	value_sd
AUC_mean	0.544125	0.0755716
AUC_sd	0.146591	0.0533703
PR_AUC_mean	0.636966	0.0884649
PR_AUC_sd	0.10208	0.0316158
Brier_mean	0.3412	0.0361627
Brier_sd	0.0816764	0.0198242
Cal_slope_mean	0.0192729	0.0366544
Cal_intercept_mean	0.50719	0.0173669
