# Supplementary material for: Predictors of clinically meaningful bone mineral density gains with romosozumab: An explainable machine leaning analysis of a real-world cohort
Source: Bone Rep. 2025 Nov 26;27:101890. doi: 10.1016/j.bonr.2025.101890 (PMC12704072; doi:10.1016/j.bonr.2025.101890)
Supplement: Supplementary material 7 — worsening.zip contains SHAP plots and Excel metrics summarizing model results for patients showing no improvement (≤ 0 % change in BMD after one year of treatment) at the lumbar spine, femoral neck, and total hip. [file mmc7.zip]

Archive with 6 entries (6 files):
- results_femoral_neck.xlsx
- results_lumbar.xlsx
- results_total_hip.xlsx
- shap_femoral_neck.tiff
- shap_lumbar.tiff
- shap_totalhip.tiff
