# Supplementary material for: Predictors of clinically meaningful bone mineral density gains with romosozumab: An explainable machine leaning analysis of a real-world cohort
Source: Bone Rep. 2025 Nov 26;27:101890. doi: 10.1016/j.bonr.2025.101890 (PMC12704072; doi:10.1016/j.bonr.2025.101890)
Supplement: Supplementary material 7 — worsening.zip contains SHAP plots and Excel metrics summarizing model results for patients showing no improvement (≤ 0 % change in BMD after one year of treatment) at the lumbar spine, femoral neck, and total hip. [file mmc7.zip › results_femoral_neck.xlsx]

## Sheet: shap_importance
	mean_abs_shap
Comorbidities	0.603843
Femoral neck BMD (g/cm²) baseline	0.499439
Lumbar spine BMD (g/cm²) baseline	0.418017
Prior fractures	0.369213
25-OH Vitamin D (baseline)	0.284994
BMI (kg/m²)	0.26423
NSAIDs	0.181425
Phosphate (baseline)	0.167079
FRAX hip risk (baseline, %)	0.127835
P1NP (baseline)	0.117463
Thyroid disorder	0.0731566
Age at menopause (years)	0.0545346
Total hip BMD (g/cm²) baseline	0.052749
Age (years)	0.0439435
Hypertension	0.043827
CTX (baseline)	0.041658
Antiepileptic drugs	0.0239788
Alkaline phosphatase (baseline)	0.0234049
Baseline cardiovascular risk	0.0173532
Digestive malabsorption	0.00888185
Surgical menopause	0.00658279
Dyslipidemia	0.00610636
Diabetes Mellitus	0.0049954
Creatinine (baseline)	0.0044957
Previous osteoporosis treatments	0.00252136
Days on romosozumab	0.00195988
Line of therapy	0.00183508
Corrected calcium (baseline)	0.000812903
Antacids	0
PTH (baseline)	0
Corticosteroids	0
Smoking status	0
Years since menopause	0

## Sheet: metrics_per_imputation
pos_rate	AUC	PR_AUC	Brier	Cal_slope	Cal_intercept	Sensitivity@0.5	Specificity@0.5	imp	clf__C	clf__l1_ratio
0.380952	0.884615	0.834862	0.186629	-0.0370264	0.36595	0.75	0.846154	1	0.1	0.5
0.380952	0.990385	0.985703	0.0702376	0.011959	0.40012	0.875	0.923077	2	0.5	0.5
0.380952	0.983173	0.974963	0.0845644	0.0231064	0.414396	0.9375	0.923077	3	0.5	0.8
0.380952	1	1	0.0403765	0.0309283	0.450135	1	1	4	1	0.8
0.380952	0.913462	0.883644	0.179036	-0.0465219	0.361127	0.8125	0.884615	5	0.1	0.5
0.380952	1	1	0.0309337	-0.00554775	0.367956	1	1	6	1	0.5
0.380952	1	1	0.0349089	0.0392229	0.472728	1	1	7	1	0.8
0.380952	0.995192	0.992417	0.043266	0.0283461	0.450468	1	0.961538	8	1	0.8
0.380952	0.911058	0.873534	0.181662	-0.0140287	0.375024	0.8125	0.846154	9	0.1	0.5
0.380952	0.978365	0.969135	0.0846117	0.0120923	0.398117	0.9375	0.923077	10	0.5	0.8
0.380952	0.896635	0.88817	0.187264	-0.120397	0.335724	0.75	0.769231	11	0.1	0.5
0.380952	0.997596	0.996324	0.0462356	0.0347032	0.461186	1	0.961538	12	1	0.5
0.380952	0.978365	0.969271	0.0863573	0.0342964	0.429917	0.9375	0.884615	13	0.5	0.8
0.380952	1	1	0.0379565	0.022045	0.435161	1	0.961538	14	1	0.5
0.380952	0.96875	0.954401	0.0950629	0.0404344	0.435944	0.9375	0.884615	15	0.5	0.8
0.380952	0.997596	0.996324	0.0498836	0.0411118	0.471169	1	0.923077	16	1	0.8
0.380952	1	1	0.0240181	0.0147944	0.419635	1	1	17	1	0.5
0.380952	0.990385	0.985703	0.0574297	0.0586799	0.505369	1	0.923077	18	1	0.8
0.380952	0.944712	0.941106	0.140406	-0.0278969	0.361531	0.875	0.884615	19	0.1	0.2
0.380952	0.894231	0.853493	0.183304	-0.0203056	0.372511	0.8125	0.846154	20	0.1	0.5
0.380952	0.990385	0.984983	0.0778387	0.00559844	0.38937	0.9375	0.961538	21	0.5	0.8
0.380952	0.992788	0.990132	0.0732757	0.0155113	0.404863	0.9375	0.961538	22	0.5	0.5
0.380952	0.978365	0.972905	0.0862783	-0.0054387	0.373192	0.9375	0.923077	23	0.5	0.8
0.380952	0.882212	0.854982	0.191394	-0.0960679	0.346631	0.8125	0.769231	24	0.1	0.5
0.380952	0.997596	0.996324	0.0589824	0.0177215	0.410851	0.9375	0.961538	25	0.5	0.5
0.380952	0.899038	0.886744	0.187752	-0.114356	0.338223	0.75	0.769231	26	0.1	0.5
0.380952	0.961538	0.950903	0.135894	0.00574075	0.385174	0.875	0.846154	27	0.1	0.2
0.380952	0.935096	0.920734	0.146612	-0.0071802	0.376042	0.875	0.846154	28	0.1	0.2
0.380952	0.899038	0.86011	0.184767	-0.0244194	0.3712	0.8125	0.846154	29	0.1	0.5
0.380952	0.903846	0.861724	0.180601	-0.0161016	0.374009	0.8125	0.846154	30	0.1	0.5
0.380952	0.995192	0.992417	0.0712885	0.0331508	0.432803	0.9375	0.961538	31	0.5	0.8
0.380952	0.908654	0.872978	0.17945	-0.0145615	0.374753	0.8125	0.846154	32	0.1	0.5
0.380952	0.884615	0.84845	0.187934	-0.0714295	0.35306	0.8125	0.846154	33	0.1	0.5
0.380952	0.983173	0.975548	0.0799528	-0.0166209	0.357654	0.875	0.923077	34	0.5	0.8
0.380952	0.985577	0.982955	0.0803344	0.0322233	0.429528	0.9375	0.923077	35	0.5	0.5
0.380952	0.891827	0.86817	0.188466	-0.0942002	0.345654	0.8125	0.807692	36	0.1	0.5
0.380952	0.997596	0.996324	0.0461541	0.0462153	0.489863	1	0.923077	37	1	0.8
0.380952	1	1	0.043419	0.0303322	0.452098	1	0.961538	38	1	0.8
0.380952	0.975962	0.965489	0.0892726	0.0244677	0.415562	0.9375	0.923077	39	0.5	0.8
0.380952	1	1	0.0442765	0.0245985	0.431283	1	0.961538	40	0.5	0.2

## Sheet: metrics_mean
	mean
pos_rate	0.380952
AUC	0.959675
PR_AUC	0.947023
Brier	0.104452
Cal_slope	-0.0026205
Cal_intercept	0.4034
Sensitivity@0.5	0.90625
Specificity@0.5	0.903846
imp	20.5
clf__C	0.4875
clf__l1_ratio	0.59
