# Supplementary material for: Predictors of clinically meaningful bone mineral density gains with romosozumab: An explainable machine leaning analysis of a real-world cohort
Source: Bone Rep. 2025 Nov 26;27:101890. doi: 10.1016/j.bonr.2025.101890 (PMC12704072; doi:10.1016/j.bonr.2025.101890)
Supplement: Supplementary material 7 — worsening.zip contains SHAP plots and Excel metrics summarizing model results for patients showing no improvement (≤ 0 % change in BMD after one year of treatment) at the lumbar spine, femoral neck, and total hip. [file mmc7.zip › results_lumbar.xlsx]

## Sheet: shap_importance
	mean_abs_shap
NSAIDs	0.71169
Line of therapy	0.390516
Corrected calcium (baseline)	0.351791
Creatinine (baseline)	0.264775
Dyslipidemia	0.196688
Baseline cardiovascular risk	0.157
P1NP (baseline)	0.140466
Smoking status	0.120925
Prior fractures	0.109291
Previous osteoporosis treatments	0.101499
Antacids	0.0919208
CTX (baseline)	0.0918519
FRAX hip risk (baseline, %)	0.0800854
Days on romosozumab	0.0724691
Lumbar spine BMD (g/cm²) baseline	0.0623033
Surgical menopause	0.0428174
Total hip BMD (g/cm²) baseline	0.0400438
Alkaline phosphatase (baseline)	0.0323169
25-OH Vitamin D (baseline)	0.026646
Hypertension	0.0239343
Diabetes Mellitus	0.0220519
BMI (kg/m²)	0.0137175
Phosphate (baseline)	0.00668982
Age (years)	0.00444015
Antiepileptic drugs	0.0042949
Comorbidities	0.00273521
Thyroid disorder	0.00263172
PTH (baseline)	0.00159094
Corticosteroids	0.00151536
Age at menopause (years)	0.00115421
Years since menopause	0.00113112
Femoral neck BMD (g/cm²) baseline	0.000945767
Digestive malabsorption	0

## Sheet: metrics_per_imputation
pos_rate	AUC	PR_AUC	Brier	Cal_slope	Cal_intercept	Sensitivity@0.5	Specificity@0.5	imp	clf__C	clf__l1_ratio
0.119048	1	1	0.0433969	0.12238	0.313982	1	1	1	0.5	0.8
0.119048	1	1	0.0192346	0.0929039	0.342438	1	1	2	1	0.8
0.119048	1	1	0.0163111	0.108169	0.380968	1	1	3	1	0.8
0.142857	0.828704	0.56152	0.207259	0.406154	0.204664	0.833333	0.638889	4	0.1	0.5
0.119048	1	1	0.0085901	0.112417	0.402747	1	1	5	1	0.2
0.142857	0.851852	0.541162	0.206291	0.417382	0.207504	0.833333	0.638889	6	0.1	0.5
0.142857	0.953704	0.649603	0.18679	0.333019	0.224906	1	0.777778	7	0.1	0.8
0.119048	1	1	0.0188893	0.0927976	0.342605	1	1	8	1	0.8
0.119048	1	1	0.0988393	0.251117	0.3095	1	0.945946	9	0.1	0.2
0.119048	1	1	0.0471319	0.129124	0.318253	1	0.972973	10	0.5	0.8
0.142857	0.981481	0.916667	0.133946	0.326664	0.301802	1	0.861111	11	0.1	0.2
0.119048	1	1	0.0170654	0.0951038	0.354462	1	1	12	1	0.8
0.119048	1	1	0.0475337	0.128486	0.316819	1	1	13	0.5	0.8
0.119048	1	1	0.0152881	0.0998666	0.350841	1	1	14	1	0.8
0.119048	1	1	0.0184695	0.0894343	0.339548	1	1	15	1	0.8
0.142857	0.958333	0.755159	0.1595	0.362935	0.27038	1	0.833333	16	0.1	0.5
0.119048	1	1	0.0143369	0.107349	0.374115	1	1	17	1	0.5
0.142857	0.856481	0.592939	0.204322	0.419618	0.210948	0.833333	0.638889	18	0.1	0.5
0.142857	0.930556	0.733824	0.167734	0.352763	0.256156	0.833333	0.833333	19	0.1	0.5
0.119048	1	1	0.0322347	0.111848	0.318275	1	1	20	0.5	0.5
0.119048	1	1	0.0164854	0.0913788	0.335082	1	1	21	1	0.8
0.119048	1	1	0.0184768	0.0940175	0.341178	1	1	22	1	0.8
0.119048	1	1	0.0115077	0.114475	0.395823	1	1	23	1	0.5
0.142857	0.875	0.628639	0.198144	0.407803	0.219148	0.833333	0.694444	24	0.1	0.5
0.142857	0.837963	0.4424	0.20757	0.407831	0.204382	0.833333	0.638889	25	0.1	0.5
0.142857	0.907407	0.792424	0.198197	0.407686	0.219324	0.833333	0.694444	26	0.1	0.5
0.119048	1	1	0.016071	0.0954295	0.345968	1	1	27	1	0.8
0.142857	0.884259	0.658547	0.206293	0.422329	0.208132	0.833333	0.638889	28	0.1	0.5
0.142857	0.912037	0.75	0.189203	0.355701	0.224914	0.833333	0.722222	29	0.1	0.5
0.119048	1	1	0.0392464	0.117696	0.329738	1	0.972973	30	0.5	0.5
0.142857	0.902778	0.705409	0.197624	0.397972	0.219033	0.833333	0.638889	31	0.1	0.5
0.119048	1	1	0.0512198	0.128876	0.315224	1	0.972973	32	0.5	0.8
0.142857	0.837963	0.4424	0.207562	0.407801	0.204397	0.833333	0.638889	33	0.1	0.5
0.142857	1	1	0.0372273	0.12761	0.369765	1	0.972222	34	0.5	0.2
0.142857	0.893519	0.778388	0.202184	0.471436	0.221354	0.833333	0.638889	35	0.1	0.5
0.142857	0.949074	0.746825	0.182402	0.388483	0.24123	1	0.75	36	0.1	0.5
0.142857	0.854167	0.534491	0.219481	0.58328	0.201969	0.833333	0.666667	37	0.1	0.8
0.142857	0.865741	0.644129	0.204209	0.42802	0.212176	0.833333	0.638889	38	0.1	0.5
0.119048	1	1	0.0107778	0.0963477	0.361958	1	1	39	1	0.5
0.142857	0.898148	0.672834	0.201154	0.450401	0.220217	0.833333	0.666667	40	0.1	0.5

## Sheet: metrics_mean
	mean
pos_rate	0.130952
AUC	0.949479
PR_AUC	0.838684
Brier	0.106955
Cal_slope	0.253853
Cal_intercept	0.288298
Sensitivity@0.5	0.9375
Specificity@0.5	0.852177
imp	20.5
clf__C	0.4625
clf__l1_ratio	0.5825
