# Supplementary material for: Predictors of clinically meaningful bone mineral density gains with romosozumab: An explainable machine leaning analysis of a real-world cohort
Source: Bone Rep. 2025 Nov 26;27:101890. doi: 10.1016/j.bonr.2025.101890 (PMC12704072; doi:10.1016/j.bonr.2025.101890)
Supplement: Supplementary material 7 — worsening.zip contains SHAP plots and Excel metrics summarizing model results for patients showing no improvement (≤ 0 % change in BMD after one year of treatment) at the lumbar spine, femoral neck, and total hip. [file mmc7.zip › results_total_hip.xlsx]

## Sheet: shap_importance
	mean_abs_shap
25-OH Vitamin D (baseline)	0.794476
Comorbidities	0.66837
Hypertension	0.637324
NSAIDs	0.579102
PTH (baseline)	0.446017
Total hip BMD (g/cm²) baseline	0.415263
Thyroid disorder	0.393813
Corticosteroids	0.34448
Age (years)	0.296769
Years since menopause	0.263309
Creatinine (baseline)	0.257393
P1NP (baseline)	0.256117
FRAX hip risk (baseline, %)	0.199059
Prior fractures	0.198139
Antacids	0.196445
Phosphate (baseline)	0.192969
Lumbar spine BMD (g/cm²) baseline	0.189865
CTX (baseline)	0.176046
Diabetes Mellitus	0.121804
Surgical menopause	0.118976
Alkaline phosphatase (baseline)	0.112009
Previous osteoporosis treatments	0.0843889
Corrected calcium (baseline)	0.0770787
Femoral neck BMD (g/cm²) baseline	0.0745777
Days on romosozumab	0.0522642
Digestive malabsorption	0.0422254
Baseline cardiovascular risk	0.0402837
BMI (kg/m²)	0.0393547
Dyslipidemia	0.0358126
Line of therapy	0.0347317
Age at menopause (years)	0.024559
Smoking status	0.020472
Antiepileptic drugs	0

## Sheet: metrics_per_imputation
pos_rate	AUC	PR_AUC	Brier	Cal_slope	Cal_intercept	Sensitivity@0.5	Specificity@0.5	imp	clf__C	clf__l1_ratio
0.214286	1	1	0.0405658	0.0541908	0.341857	1	0.969697	1	1	0.2
0.238095	1	1	0.0315457	0.0449076	0.34976	1	0.96875	2	1	0.2
0.214286	1	1	0.0328486	0.0465571	0.329801	1	0.969697	3	1	0.2
0.238095	1	1	0.0224831	0.0570429	0.392203	1	1	4	1	0.2
0.214286	1	1	0.0424615	0.0420382	0.311385	1	0.969697	5	1	0.2
0.214286	1	1	0.0520126	0.0407786	0.284408	1	0.939394	6	0.5	0.2
0.238095	0.990625	0.976923	0.0743031	0.0305679	0.281837	0.9	0.9375	7	0.5	0.5
0.214286	1	1	0.0395021	0.0484139	0.323779	1	1	8	1	0.2
0.238095	0.965625	0.897937	0.0956015	0.0271315	0.271485	0.9	0.875	9	0.5	0.8
0.238095	1	1	0.0241766	0.0515889	0.37027	1	1	10	1	0.2
0.238095	1	1	0.028831	0.0427091	0.342051	1	1	11	1	0.2
0.238095	1	1	0.0314477	0.0529234	0.361152	1	1	12	1	0.5
0.238095	1	1	0.0365323	0.044649	0.345543	1	1	13	1	0.2
0.238095	0.996875	0.990909	0.051786	0.0452565	0.330512	1	0.9375	14	1	0.8
0.238095	1	1	0.0323164	0.0464984	0.349413	1	1	15	1	0.2
0.238095	1	1	0.0381387	0.0495523	0.358173	1	0.96875	16	1	0.2
0.214286	1	1	0.0325381	0.0457925	0.319393	1	1	17	1	0.5
0.214286	1	1	0.0434474	0.0487561	0.328704	1	0.939394	18	1	0.2
0.214286	0.5	0.214286	0.248523	-0.00222524	0.214263	0	1	19	0.1	0.8
0.238095	0.984375	0.943012	0.0604691	0.0358523	0.311701	1	0.9375	20	1	0.8
0.214286	1	1	0.0256093	0.0434458	0.317652	1	1	21	1	0.5
0.238095	1	1	0.0286732	0.0489614	0.361361	1	1	22	1	0.2
0.238095	1	1	0.0341211	0.0490148	0.35106	1	1	23	1	0.5
0.238095	1	1	0.0259025	0.0551517	0.374929	1	1	24	1	0.2
0.214286	1	1	0.0358887	0.0459168	0.325129	1	0.969697	25	1	0.2
0.238095	1	1	0.0405506	0.0426936	0.331299	1	1	26	1	0.5
0.214286	1	1	0.026506	0.0386868	0.318787	1	1	27	1	0.2
0.238095	0.996875	0.990909	0.0640544	0.0492651	0.321705	1	0.9375	28	0.5	0.2
0.238095	0.971875	0.904178	0.0958939	0.0619016	0.315801	1	0.90625	29	0.5	0.8
0.238095	1	1	0.0317248	0.0462534	0.348815	1	1	30	1	0.2
0.238095	1	1	0.0592079	0.043451	0.31474	1	0.9375	31	0.5	0.2
0.238095	1	1	0.0351957	0.0392513	0.335239	1	0.96875	32	1	0.2
0.214286	0.5	0.214286	0.248254	-0.00263314	0.214253	0	1	33	0.1	0.8
0.214286	0.791246	0.71438	0.221181	-0.675824	0.0875675	0.666667	0.727273	34	0.1	0.5
0.214286	1	1	0.0567415	0.0530669	0.307644	1	0.939394	35	0.5	0.2
0.238095	1	1	0.0389118	0.068532	0.394929	1	0.96875	36	1	0.8
0.238095	0.99375	0.983333	0.0727853	0.038662	0.292809	1	0.9375	37	0.5	0.5
0.214286	1	1	0.0458014	0.0490387	0.30561	1	0.969697	38	0.5	0.2
0.238095	0.9875	0.962222	0.0649086	0.0618195	0.346153	1	0.9375	39	0.5	0.2
0.214286	1	1	0.0415138	0.0420691	0.313907	1	0.939394	40	1	0.2

## Sheet: metrics_mean
	mean
pos_rate	0.228571
AUC	0.966969
PR_AUC	0.944809
Brier	0.0588239
Cal_slope	0.0262927
Cal_intercept	0.319927
Sensitivity@0.5	0.936667
Specificity@0.5	0.963802
imp	20.5
clf__C	0.8075
clf__l1_ratio	0.365
